# Supplementary material for: Diminished activation of excitatory neurons in the prelimbic cortex leads to impaired working memory capacity in mice
Source: BMC Biol. 2023 Aug 11;21:171. doi: 10.1186/s12915-023-01674-3 (PMC10416384; doi:10.1186/s12915-023-01674-3)
Supplement: Supplementary file 1 — Additional file 1. Individual values for figures. Each sheet in the Excel file is named by the figure. [file 12915_2023_1674_MOESM1_ESM.xlsx]

## Sheet: Figure 1
Olfactory Working Memory Capacity (OWMC) task
Performance correct rate														Red: TG
Num.	1	2	3	4	5	6	7	8	9	10	11	12		Black: WT
133	0.714286	0.47619	0.47619	0.555556	0.588235	0.769231	0.833333	0.833333	0.833333	0.833333	0.909091	0.833333
136	0.454545	0.454545	0.625	0.555556	0.714286	0.769231	0.833333	0.769231	0.769231	1	0.909091	0.909091
144	0.5	0.555556	0.625	0.47619	0.714286	0.666667	0.714286	0.833333	0.833333	0.833333	0.833333	1
146	0.5	0.666667	0.625	0.625	0.714286	0.588235	0.909091	0.769231	0.833333	0.833333	1	0.909091
220	0.454545	0.588235	0.769231	0.625	0.666667	0.769231	0.833333	0.909091	0.833333	1	0.833333	1
229	0.588235	0.769231	0.588235	0.555556	0.625	0.833333	0.714286	0.833333	0.666667	0.833333	0.833333	0.909091
232	0.833333	0.714286	0.588235	0.588235	0.909091	0.769231	0.909091	0.714286	0.833333	0.833333	0.909091	1
234	0.588235	0.714286	0.909091	0.625	0.769231	0.769231	0.714286	0.625	0.769231	0.714286	0.909091	0.833333
T234	0.714286	0.454545	0.625	0.625	0.454545	0.5	0.714286	0.666667	0.769231	0.714286	0.833333	1
357	0.416667	0.454545	0.588235	0.588235	0.625	0.625	0.625	0.625	0.769231	0.833333	0.833333	1
362	0.588235	0.5	0.714286	0.714286	0.434783	0.625	0.769231	0.909091	0.769231	0.769231	0.909091	0.833333
390	0.714286	0.833333	0.833333	0.833333	0.714286	0.909091	0.833333	0.909091	0.833333	0.833333	0.769231	0.909091
394	0.555556	0.714286	0.714286	0.625	0.625	0.666667	1	0.909091	0.833333	0.909091	1	1
396	0.666667	0.625	0.625	0.714286	0.666667	0.833333	1	0.833333	1	0.833333	0.909091	0.909091
397	0.666667	0.666667	0.833333	0.588235	0.555556	0.833333	1	1	0.769231	1	0.769231	1
462	0.625	0.909091	0.666667	0.555556	0.526316	0.666667	0.909091	0.833333	0.833333	1	0.909091	1
467	0.47619	0.625	0.769231	1	0.769231	0.666667	0.833333	0.769231	0.833333	1	1	1
470	0.588235	0.714286	0.833333	0.714286	0.833333	0.666667	1	0.909091	1	1	0.909091	1
471	0.714286	0.625	0.666667	0.714286	0.833333	0.833333	0.909091	0.909091	0.833333	0.909091	1	1
473	0.714286	0.833333	0.588235	0.769231	0.833333	0.833333	0.769231	0.769231	1	1	0.833333	1
134	0.588235	0.416667	0.625	0.555556	0.625	0.666667	0.769231	0.769231	0.833333	0.714286	0.833333	0.833333
135	0.666667	0.769231	0.769231	0.769231	0.625	0.714286	0.909091	0.769231	0.714286	0.833333	0.833333	0.909091
141	0.769231	0.47619	0.454545	0.555556	0.588235	0.909091	0.909091	0.769231	0.833333	0.833333	0.909091	0.769231
145	0.625	0.588235	0.625	0.555556	0.5	0.5	0.769231	0.625	0.769231	0.833333	0.909091	0.909091
148	0.37037	0.37037	0.625	0.526316	0.714286	0.588235	0.714286	0.769231	0.909091	0.714286	0.909091	1
223	0.666667	0.5	0.5	0.588235	0.555556	0.833333	0.714286	0.769231	0.769231	0.833333	0.714286	1
228	0.769231	0.666667	0.769231	0.769231	0.909091	0.625	0.833333	0.714286	0.666667	0.714286	0.909091	0.909091
233	0.769231	0.714286	0.714286	0.833333	0.769231	0.666667	0.666667	0.769231	0.769231	1	0.833333	0.909091
T235	0.625	0.666667	0.625	0.769231	0.666667	0.714286	0.666667	0.714286	1	1	0.769231	1
354	0.625	0.588235	0.454545	0.769231	0.555556	0.769231	0.833333	0.909091	0.909091	0.909091	0.769231	1
355	0.3125	0.454545	0.47619	0.625	0.526316	0.714286	0.833333	0.909091	0.909091	0.909091	0.909091	0.909091
361	0.769231	0.588235	0.588235	0.47619	0.714286	0.625	0.833333	0.625	0.909091	0.909091	0.909091	0.909091
363	0.666667	0.769231	0.714286	0.625	0.833333	0.833333	0.769231	0.625	0.909091	0.833333	0.909091	1
391	0.588235	0.714286	0.5	0.666667	0.769231	0.714286	0.909091	0.909091	0.909091	0.909091	0.909091	1
392	0.625	0.47619	0.769231	0.625	0.714286	0.555556	0.625	0.666667	0.909091	0.833333	0.769231	1
395	0.833333	0.526316	0.666667	0.666667	0.833333	0.909091	1	1	0.769231	1	0.909091	0.833333
463	0.833333	0.769231	0.714286	0.714286	0.909091	0.555556	0.769231	0.666667	0.909091	0.833333	0.909091	1
464	0.625	0.588235	0.666667	0.5	0.909091	1	0.769231	0.769231	1	0.909091	1	1
465	0.714286	0.714286	0.833333	0.666667	0.909091	0.833333	1	0.909091	1	0.833333	1	1
474	0.666667	0.555556	0.909091	1	0.714286	0.5	0.833333	0.909091	0.833333	0.833333	0.833333	1
D43	0.769231	0.714286	0.769231	0.526316	0.714286	0.833333	0.833333	0.909091	1	0.833333	1	0.909091
D55	0.666667	0.625	0.909091	0.588235	0.714286	0.666667	1	0.833333	0.769231	0.769231	0.714286	0.833333
Correct rejection rate
Num.	1	2	3	4	5	6	7	8	9	10	11	12
133	0.6	0.2	0.166667	0.111111	0	0.25	0.333333	0.5	0.6	0.6	0.8	0.6
136	0.538462	0.333333	0.25	0.2	0.428571	0.571429	0.714286	0.5	0.625	1	0.875	0.8
144	0.230769	0.125	0.25	0.25	0.2	0.444444	0.2	#DIV/0!	0.5	0.6	0.666667	1
146	0.571429	0.571429	0.375	0.333333	0.2	0.125	0.5	0.25	0.5	0.6	1	0.833333
220	0.4	0.363636	0.5	0.25	0.285714	0.625	0.666667	0.8	0.666667	1	0.666667	1
229	0.625	0.571429	0	0.3	0.4	0.5	0.555556	0.75	0.375	0.6	0.666667	0.666667
232	1	0.666667	0.3	0.333333	0.833333	0.666667	0.833333	0.555556	0.714286	0.714286	0.8	1
234	0.75	0.5	0.888889	0.636364	0.25	0.666667	0.714286	0.4	0.4	0.6	0.75	0.6
T234	0.8	0.266667	0	0	0	0	0.2	0.375	0.571429	0.333333	0.666667	1
357	0.636364	0.214286	0.25	0.125	0.142857	0.4	0.333333	0.333333	0.5	0.857143	0.75	1
362	0.636364	0.666667	0.428571	0.5	0	0.142857	0.4	0.666667	0.5	0.5	0.8	0.6
390	1	0.8	0.714286	1	0.5	0.75	0.8	0.666667	0.714286	0.666667	0.571429	0.833333
394	0.777778	0.333333	0	0.142857	0.333333	0.375	1	0.8	0.714286	0.75	1	1
396	0.583333	0.428571	0.166667	0.333333	0.285714	0.5	1	0.666667	1	0.6	0.833333	0.666667
397	0.727273	0.428571	0.8	0.125	0.2	0.714286	1	1	0.571429	1	0.857143	1
462	0	0	0.333333	0.2	0.333333	0.166667	0.857143	1	0.857143	1	1	1
467	0.153846	0.538462	0.857143	1	0.666667	0.285714	0.5	0.625	0.666667	1	1	1
470	0.454545	0.5	0.666667	0.555556	0.888889	0.6	1	0.8	1	1	1	1
471	0.333333	0	0.166667	0.5	0.714286	0.8	0.8	0.833333	0.6	0.857143	1	1
473	0.333333	0.833333	0.583333	0.666667	0.75	0.857143	0.571429	0.571429	1	1	0.75	1
134	0.5	0.222222	0.285714	0.2	0.25	0	0.5	0.4	0.6	0.5	0.6	0.6
135	0.666667	0.714286	0.571429	0.714286	0.571429	0.25	0.666667	0.25	0.555556	0.666667	0.6	0.75
141	1	0.1	0.142857	0.111111	0.125	0.5	0.5	0.5	0.666667	0.666667	0.75	0.4
145	0.375	0.375	0.142857	0	0	0.166667	0.4	0.25	0.5	0.714286	0.8	0.8
148	0.444444	0.333333	0.333333	0.181818	0	0.363636	0	0.625	0.75	0.428571	1	1
223	0.666667	0.1	0	0.142857	0.2	0.6	0.333333	0.571429	0.4	0.5	0.2	1
228	0.888889	0.666667	0.8	0.5	0.75	0.5	0.666667	0.6	0.444444	0.428571	0.8	0.8
233	0.714286	0.857143	0.833333	0.6	0.5	0.375	0.333333	0.571429	0.75	1	0.714286	0.8
T235	0.571429	0.5	0.375	0.5	0.444444	0	0.285714	0.6	1	1	0.571429	1
354	0.857143	0.25	0.285714	0	0.2	0.666667	0.8	1	0.8	0.857143	0.666667	1
355	0.727273	0	0	0.333333	0.181818	0.555556	0.666667	0.8	0.8	0.75	0.75	0.8
361	1	0.25	0.125	0.214286	0.2	0.4	0.5	0.538462	0.666667	0.75	0.75	0.857143
363	0.428571	0.666667	0.555556	0.5	0.714286	0.5	0.4	0.571429	0.666667	0.6	0.833333	1
391	0.555556	0.25	0.0909091	0.166667	0.5	0.428571	0.666667	0.5	0.8	0.8	0.833333	1
392	0.375	0.538462	0	0	0	0	0.25	0.285714	0.8	0.5	0.625	1
395	0.666667	0.444444	0	0.375	0.333333	0.8	1	1	0.625	1	0.666667	0.714286
463	0.9	0.5	0.25	0.571429	1	0.384615	0.4	0.444444	0.5	0.5	0.75	1
464	0.571429	0.625	0.444444	0.428571	0.875	1	0.875	0.727273	1	1	1	1
465	0.888889	0.555556	0.666667	0.5	0.5	0.5	1	0.857143	1	0.666667	1	1
474	0.833333	0.625	0.8	1	0.2	0.230769	0.75	0.857143	0.75	0.666667	0.666667	1
D43	0.5	0.428571	0.4	0.181818	0	0.666667	0.8	0.857143	1	0.666667	1	0.833333
D55	0.285714	0.333333	0.833333	0.545455	0.555556	0.545455	1	0.777778	0.8	0.75	0.666667	0.666667
Correct option rate
Num.	1	2	3	4	5	6	7	8	9	10	11	12
133	1	0.727273	0.888889	1	1	1	1	1	1	1	1	1
136	0.333333	0.538462	1	1	1	1	1	1	1	1	1	1
144	1	0.9	1	0.777778	1	1	1	0.833333	1	1	1	1
146	0.333333	0.75	0.875	1	1	1	1	1	1	1	1	1
220	0.5	1	1	1	1	1	1	1	1	1	1	1
229	0.555556	1	1	0.875	1	1	1	1	1	1	1	1
232	0.777778	0.75	1	0.875	1	1	1	1	1	1	1	1
234	0.444444	1	1	0.6	1	0.8	0.714286	1	1	1	1	1
T234	0.5	0.857143	1	1	1	1	1	1	1	1	1	1
357	0.230769	0.875	0.888889	1	1	1	1	1	1	0.8	1	1
362	0.5	0.363636	1	0.875	0.909091	1	1	1	1	1	1	1
390	0.333333	0.857143	1	0.666667	1	1	0.857143	1	1	1	1	1
394	0.333333	0.818182	0.833333	1	1	1	1	1	1	1	1	1
396	1	0.777778	0.9	1	1	1	1	1	1	1	1	1
397	0.5	0.875	0.857143	1	1	1	1	1	1	1	0.666667	1
462	1	1	0.888889	1	0.857143	1	1	0.666667	0.8	1	0.833333	1
467	1	1	0.666667	1	0.857143	1	1	1	0.888889	1	1	1
470	0.833333	1	1	1	0.666667	0.8	1	1	1	1	0.8	1
471	1	0.909091	1	1	1	0.857143	1	1	1	1	1	1
473	1	0.833333	0.6	1	1	0.8	1	1	1	1	0.875	1
134	0.666667	1	0.888889	1	1	1	1	1	1	1	1	1
135	0.666667	0.833333	1	0.833333	1	0.9	1	1	1	1	1	1
141	0.571429	0.818182	1	1	1	1	1	1	1	1	1	1
145	0.875	0.777778	1	1	1	1	1	1	1	1	1	1
148	0.333333	0.416667	0.8	1	1	1	1	1	1	1	0.833333	1
223	0.666667	0.9	0.909091	0.9	1	1	1	1	1	1	1	1
228	0.5	0.666667	0.75	1	1	0.75	1	0.777778	1	1	1	1
233	0.833333	0.571429	0.625	1	1	1	0.888889	1	0.8	1	1	1
T235	0.666667	1	0.875	0.888889	1	1	1	1	1	1	1	1
354	0.444444	0.888889	0.75	1	1	0.857143	1	0.8	1	1	0.857143	1
355	0.0952381	0.769231	1	1	1	1	1	1	1	1	1	1
361	0.4	0.888889	1	1	1	1	1	1	1	1	1	1
363	0.875	0.857143	1	0.75	1	1	1	1	1	1	1	1
391	0.625	0.9	1	1	1	1	1	1	1	1	1	1
392	0.875	0.375	1	1	1	1	1	1	1	1	1	1
395	1	0.6	1	1	1	1	1	1	1	1	1	1
463	0.5	1	0.9	0.857143	0.857143	1	1	1	1	1	1	1
464	0.666667	0.555556	1	0.538462	1	1	0.6	1	1	0.5	1	1
465	0.4	1	1	1	1	1	1	1	1	1	1	1
474	0.555556	0.5	1	1	1	1	0.875	1	1	1	1	1
D43	1	1	1	1	1	1	1	1	1	1	1	1
D55	1	0.8	1	0.666667	1	1	1	1	0.666667	0.8	0.75	1
Mem. C
Num.	NMMS-1	NMMS-2	NMMS-3	NMMS-4	Cap. T-1	Cap. T-2	Cap. T-3
133	5	0	5	5	5	6	3
136	3	3	1	5	7	4	4
144	3	2	4	4	4	4	4
146	5	2	2	5	4	3	4
220	5	5	5	5	6	7	6
229	1	5	4	5	5	7	6
232	0	3	1	5	5	4	3
234	3	5	4	4	2	5	2
T234	2	5	2	4	3	3	4
357	2	2	5	4	2	2	3
362	3	4	4	4	3	4	5
390	3	5	5	5	8	5	6
394	5	5	5	5	6	5	4
396	0	5	5	3	4	5	6
397	3	5	5	5	4	5	6
462	3	5	5	5	4	5	6
467	3	5	5	5	6	5	3
470	0	5	3	5	3	4	6
471	0	5	5	5	6	3	5
473	3	5	5	5	5	7	6
134	3	5	5	5	7	5	6
135	5	5	5	5	6	8	4
141	3	5	2	5	6	6	7
145	5	5	4	4	5	5	6
148	3	5	5	2	4	6	6
223	3	5	5	2	7	8	7
228	3	5	5	5	3	9	5
233	0	3	1	5	7	5	6
T235	0	2	5	5	7	6	6
354	5	4	5	5	6	5	6
355	3	5	5	5	8	10	5
361	2	2	5	3	8	5	5
363	2	5	5	5	7	8	9
391	5	5	5	5	7	7	6
392	0	4	5	5	5	7	6
395	5	5	5	5	9	8	7
463	0	3	5	5	4	4	9
464	0	5	5	5	7	8	8
465	5	5	5	5	8	4	6
474	5	5	5	5	8	7	7
D43	5	5	5	5	7	9	6
D55	0	2	5	5	7	7	5
Succeed
	Cap. T-1											Cap. T-2											Cap. T-3
Num.	1	2	3	4	5	6	7	8	9	10	11	1	2	3	4	5	6	7	8	9	10	11	1	2	3	4	5	6	7	8	9	10	11
133	1	1	1	1	1	0	0	0	0			1	1	1	1	1	1	0	0	0			1	1	1	0	0	0	0	0	0
136	1	1	1	1	1	1	1	0	0			1	1	1	1	0	0	0	0	0			1	1	1	1	0	0	0	0	0
144	1	1	1	1	0	0	0	0	0			1	1	1	1	0	0	0	0	0			1	1	1	1	0	0	0	0	0
146	1	1	1	1	0	0	0	0	0			1	1	1	0	0	0	0	0	0			1	1	1	1	0	0	0	0	0
220	1	1	1	1	1	1	0	0	0			1	1	1	1	1	1	1	0	0			1	1	1	1	1	1	0	0	0
229	1	1	1	1	1	0	0	0	0			1	1	1	1	1	1	1	0	0			1	1	1	1	1	1	0	0	0
232	1	1	1	1	1	0	0	0	0			1	1	1	1	0	0	0	0	0			1	1	1	0	0	0	0	0	0
234	1	1	0	0	0	0	0	0	0			1	1	1	1	1	0	0	0	0			1	1	0	0	0	0	0	0	0
T234	1	1	1	0	0	0	0	0	0			1	1	1	0	0	0	0	0	0			1	1	1	1	0	0	0	0	0
357	1	1	0	0	0	0	0	0	0			1	1	0	0	0	0	0	0	0			1	1	1	0	0	0	0	0	0
362	1	1	1	0	0	0	0	0	0			1	1	1	1	0	0	0	0	0			1	1	1	1	1	0	0	0	0
390	1	1	1	1	1	1	1	1	0			1	1	1	1	1	0	0	0	0			1	1	1	1	1	1	0	0	0
394	1	1	1	1	1	1	0	0	0			1	1	1	1	1	0	0	0	0			1	1	1	1	0	0	0	0	0
396	1	1	1	1	0	0	0	0	0			1	1	1	1	1	0	0	0	0			1	1	1	1	1	1	0	0	0
397	1	1	1	1	0	0	0	0	0			1	1	1	1	1	0	0	0	0			1	1	1	1	1	1	0	0	0
462	1	1	1	1	0	0	0	0	0			1	1	1	1	1	0	0	0	0			1	1	1	1	1	1	0	0	0
467	1	1	1	1	1	1	0	0	0			1	1	1	1	1	0	0	0	0			1	1	1	0	0	0	0	0	0
470	1	1	1	0	0	0	0	0	0			1	1	1	1	0	0	0	0	0			1	1	1	1	1	1	0	0	0
471	1	1	1	1	1	1	0	0	0			1	1	1	0	0	0	0	0	0			1	1	1	1	1	0	0	0	0
473	1	1	1	1	1	0	0	0	0			1	1	1	1	1	1	1	0	0			1	1	1	1	1	1	0	0	0
134	1	1	1	1	1	1	1	0	0	0	0	1	1	1	1	1	0	0	0	0	0	0	1	1	1	1	1	1	0	0	0	0	0
135	1	1	1	1	1	1	0	0	0	0	0	1	1	1	1	1	1	1	1	0	0	0	1	1	1	1	0	0	0	0	0	0	0
141	1	1	1	1	1	1	0	0	0	0	0	1	1	1	1	1	1	0	0	0	0	0	1	1	1	1	1	1	1	0	0	0	0
145	1	1	1	1	1	0	0	0	0	0	0	1	1	1	1	1	0	0	0	0	0	0	1	1	1	1	1	1	0	0	0	0	0
148	1	1	1	1	0	0	0	0	0	0	0	1	1	1	1	1	1	0	0	0	0	0	1	1	1	1	1	1	0	0	0	0	0
223	1	1	1	1	1	1	1	0	0	0	0	1	1	1	1	1	1	1	1	0	0	0	1	1	1	1	1	1	1	0	0	0	0
228	1	1	1	0	0	0	0	0	0	0	0	1	1	1	1	1	1	1	1	1	0	0	1	1	1	1	1	0	0	0	0	0	0
233	1	1	1	1	1	1	1	0	0	0	0	1	1	1	1	1	0	0	0	0	0	0	1	1	1	1	1	1	0	0	0	0	0
T235	1	1	1	1	1	1	1	0	0	0	0	1	1	1	1	1	1	0	0	0	0	0	1	1	1	1	1	1	0	0	0	0	0
354	1	1	1	1	1	1	0	0	0	0	0	1	1	1	1	1	0	0	0	0	0	0	1	1	1	1	1	1	0	0	0	0	0
355	1	1	1	1	1	1	1	1	0	0	0	1	1	1	1	1	1	1	1	1	1	0	1	1	1	1	1	0	0	0	0	0	0
361	1	1	1	1	1	1	1	1	0	0	0	1	1	1	1	1	0	0	0	0	0	0	1	1	1	1	1	0	0	0	0	0	0
363	1	1	1	1	1	1	1	0	0	0	0	1	1	1	1	1	1	1	1	0	0	0	1	1	1	1	1	1	1	1	1	0	0
391	1	1	1	1	1	1	1	0	0	0	0	1	1	1	1	1	1	1	0	0	0	0	1	1	1	1	1	1	0	0	0	0	0
392	1	1	1	1	1	0	0	0	0	0	0	1	1	1	1	1	1	1	0	0	0	0	1	1	1	1	1	1	0	0	0	0	0
395	1	1	1	1	1	1	1	1	1	0	0	1	1	1	1	1	1	1	1	0	0	0	1	1	1	1	1	1	1	0	0	0	0
463	1	1	1	1	0	0	0	0	0	0	0	1	1	1	1	0	0	0	0	0	0	0	1	1	1	1	1	1	1	1	1	0	0
464	1	1	1	1	1	1	1	0	0	0	0	1	1	1	1	1	1	1	1	0	0	0	1	1	1	1	1	1	1	1	0	0	0
465	1	1	1	1	1	1	1	1	0	0	0	1	1	1	1	0	0	0	0	0	0	0	1	1	1	1	1	1	0	0	0	0	0
474	1	1	1	1	1	1	1	1	0	0	0	1	1	1	1	1	1	1	0	0	0	0	1	1	1	1	1	1	1	0	0	0	0
D43	1	1	1	1	1	1	1	0	0	0	0	1	1	1	1	1	1	1	1	1	0	0	1	1	1	1	1	1	0	0	0	0	0
D55	1	1	1	1	1	1	1	0	0	0	0	1	1	1	1	1	1	1	0	0	0	0	1	1	1	1	1	0	0	0	0	0	0
Errors
	Cap. T-1										Cap. T-2											Cap. T-3
Num.	1	2	3	4	5	6	7	8	9	10	1	2	3	4	5	6	7	8	9	10	11	1	2	3	4	5	6	7	8	9	10
133	0	1	1	0	1	2					0	0	1	0	0	0	2					0	0	1	2
136	0	1	0	0	0	0	0	2			0	1	1	0	2							0	0	0	1	2
144	0	1	1	0	2						0	1	0	0	2							0	1	1	0	2
146	0	0	1	0	2						0	0	0	2								0	0	0	0	2
220	0	0	0	0	0	1	2				0	0	0	0	0	0	1	2				0	0	0	1	0	0	2
229	0	0	0	0	0	2					0	0	1	0	0	1	1	2				0	0	0	0	1	1	2
232	0	1	0	1	0	2					0	0	1	0	2							0	0	1	2
234	0	0	2								0	0	0	1	0	2						0	0	2
T234	0	0	1	2							0	0	1	2								0	1	1	0	2
357	0	0	2								0	0	2									1	1	1	2
362	0	1	1	2							0	0	0	1	2							1	0	0	0	1	2
390	0	1	1	0	0	0	1	1	2		0	0	1	0	1	2						0	0	0	0	0	1	2
394	0	0	1	1	0	0	2				0	0	0	0	0	2						0	0	0	1	2
396	0	0	0	0	2						0	0	0	0	0	2						0	0	0	1	0	1	2
397	0	0	0	0	2						0	0	0	0	1	2						0	0	0	0	0	0	2
462	0	0	0	0	2						0	0	0	0	0	2						0	0	1	0	0	0	2
467	0	0	0	1	0	1	2				0	0	1	0	0	2						0	0	0	2
470	0	1	0	2							0	0	0	0	2							0	0	0	1	0	0	2
471	0	1	1	0	1	0	2				0	0	0	2								0	0	1	0	1	2
473	0	0	1	1	0	2					0	0	0	0	0	0	1	2				0	0	0	1	0	0	2
134	0	0	1	1	0	0	1	2			0	0	0	0	0	2						0	0	0	1	0	0	2
135	0	1	0	0	1	0	2				0	1	0	1	0	1	0	1	2			0	0	0	0	2
141	0	0	0	1	0	1	2				0	0	1	1	0	0	2					0	0	1	0	0	1	1	2
145	0	0	0	1	0	2					0	0	1	1	1	2						0	1	1	0	0	1	2
148	0	0	1	1	2						1	0	1	1	1	1	2					0	0	0	0	0	1	2
223	0	0	1	0	0	0	0	2			0	0	1	1	1	0	0	0	2			0	0	0	1	0	0	0	2
228	0	0	1	2							0	1	1	0	1	0	0	1	1	2		0	0	1	1	0	2
233	0	0	0	1	1	1	1	2			0	1	0	0	1	2						0	0	0	0	0	0	2
T235	0	0	0	0	0	1	0	2			0	1	0	0	0	0	2					0	0	0	0	1	0	2
354	0	0	1	1	0	0	2				0	0	1	1	0	2						0	0	0	1	0	1	2
355	0	0	1	0	1	1	1	0	2		0	0	1	0	0	1	1	1	1	0	2	0	0	1	0	0	2
361	0	0	1	0	1	1	1	1	2		0	0	1	0	0	2						0	1	1	0	0	2
363	0	0	1	1	0	0	0	2			0	1	0	1	0	1	0	0	2			0	0	0	0	0	1	1	0	1	2
391	0	0	1	0	0	0	0	2			0	0	1	0	0	0	0	2				0	0	0	0	0	0	2
392	0	1	0	1	0	2					0	0	0	0	0	1	1	2				0	1	0	1	1	1	2
395	0	0	1	0	1	0	0	0	0	2	0	0	0	0	0	1	1	1	2			0	0	0	0	0	0	1	2
463	0	0	0	1	2						0	0	0	0	2							0	0	0	0	0	0	1	1	0	2
464	0	0	0	1	0	0	0	2			0	0	0	0	0	1	0	0	2			0	0	1	0	0	1	0	1	2
465	0	1	0	1	1	0	0	0	2		0	0	1	0	2							0	0	1	0	1	0	2
474	0	0	0	0	1	0	1	1	2		0	0	1	0	1	1	0	2				0	0	0	0	0	0	1	2
D43	0	0	0	1	1	0	1	2			0	0	1	0	0	1	0	0	0	2		0	0	1	0	0	1	2
D55	0	0	0	0	0	0	0	2			0	1	1	0	1	1	0	2				0	0	0	0	0	2
Per. C
	Cap. T-1											Cap. T-2											Cap. T-3
Num.	1	2	3	4	5	6	7	8	9	10	11	1	2	3	4	5	6	7	8	9	10	11	1	2	3	4	5	6	7	8	9	10	11
133	1	0.5	0.5	1	0.5	0	0	0	0			1	1	0.5	1	1	1	0	0	0			1	1	0.5	0	0	0	0	0	0
136	1	0.5	1	1	1	1	1	0	0			1	0.5	0.5	1	0	0	0	0	0			1	1	1	0.5	0	0	0	0	0
144	1	0.5	0.5	1	0	0	0	0	0			1	0.5	1	1	0	0	0	0	0			1	0.5	0.5	1	0	0	0	0	0
146	1	1	0.5	1	0	0	0	0	0			1	1	1	0	0	0	0	0	0			1	1	1	1	0	0	0	0	0
220	1	1	1	1	1	0.5	0	0	0			1	1	1	1	1	1	0.5	0	0			1	1	1	0.5	1	1	0	0	0
229	1	1	1	1	1	0	0	0	0			1	1	0.5	1	1	0.5	0.5	0	0			1	1	1	1	0.5	0.5	0	0	0
232	1	0.5	1	0.5	1	0	0	0	0			1	1	0.5	1	0	0	0	0	0			1	1	0.5	0	0	0	0	0	0
234	1	1	0	0	0	0	0	0	0			1	1	1	0.5	1	0	0	0	0			1	1	0	0	0	0	0	0	0
T234	1	1	0.5	0	0	0	0	0	0			1	1	0.5	0	0	0	0	0	0			1	0.5	0.5	1	0	0	0	0	0
357	1	1	0	0	0	0	0	0	0			1	1	0	0	0	0	0	0	0			0.5	0.5	0.5	0	0	0	0	0	0
362	1	0.5	0.5	0	0	0	0	0	0			1	1	1	0.5	0	0	0	0	0			0.5	1	1	1	0.5	0	0	0	0
390	1	0.5	0.5	1	1	1	0.5	0.5	0			1	1	0.5	1	0.5	0	0	0	0			1	1	1	1	1	0.5	0	0	0
394	1	1	0.5	0.5	1	1	0	0	0			1	1	1	1	1	0	0	0	0			1	1	1	0.5	0	0	0	0	0
396	1	1	1	1	0	0	0	0	0			1	1	1	1	1	0	0	0	0			1	1	1	0.5	1	0.5	0	0	0
397	1	1	1	1	0	0	0	0	0			1	1	1	1	0.5	0	0	0	0			1	1	1	1	1	1	0	0	0
462	1	1	1	1	0	0	0	0	0			1	1	1	1	1	0	0	0	0			1	1	0.5	1	1	1	0	0	0
467	1	1	1	0.5	1	0.5	0	0	0			1	1	0.5	1	1	0	0	0	0			1	1	1	0	0	0	0	0	0
470	1	0.5	1	0	0	0	0	0	0			1	1	1	1	0	0	0	0	0			1	1	1	0.5	1	1	0	0	0
471	1	0.5	0.5	1	0.5	1	0	0	0			1	1	1	0	0	0	0	0	0			1	1	0.5	1	0.5	0	0	0	0
473	1	1	0.5	0.5	1	0	0	0	0			1	1	1	1	1	1	0.5	0	0			1	1	1	0.5	1	1	0	0	0
134	1	1	0.5	0.5	1	1	0.5	0	0	0	0	1	1	1	1	1	0	0	0	0	0	0	1	1	1	0.5	1	1	0	0	0	0	0
135	1	0.5	1	1	0.5	1	0	0	0	0	0	1	0.5	1	0.5	1	0.5	1	0.5	0	0	0	1	1	1	1	0	0	0	0	0	0	0
141	1	1	1	0.5	1	0.5	0	0	0	0	0	1	1	0.5	0.5	1	1	0	0	0	0	0	1	1	0.5	1	1	0.5	0.5	0	0	0	0
145	1	1	1	0.5	1	0	0	0	0	0	0	1	1	0.5	0.5	0.5	0	0	0	0	0	0	1	0.5	0.5	1	1	0.5	0	0	0	0	0
148	1	1	0.5	0.5	0	0	0	0	0	0	0	0.5	1	0.5	0.5	0.5	0.5	0	0	0	0	0	1	1	1	1	1	0.5	0	0	0	0	0
223	1	1	0.5	1	1	1	1	0	0	0	0	1	1	0.5	0.5	0.5	1	1	1	0	0	0	1	1	1	0.5	1	1	1	0	0	0	0
228	1	1	0.5	0	0	0	0	0	0	0	0	1	0.5	0.5	1	0.5	1	1	0.5	0.5	0	0	1	1	0.5	0.5	1	0	0	0	0	0	0
233	1	1	1	0.5	0.5	0.5	0.5	0	0	0	0	1	0.5	1	1	0.5	0	0	0	0	0	0	1	1	1	1	1	1	0	0	0	0	0
T235	1	1	1	1	1	0.5	1	0	0	0	0	1	0.5	1	1	1	1	0	0	0	0	0	1	1	1	1	0.5	1	0	0	0	0	0
354	1	1	0.5	0.5	1	1	0	0	0	0	0	1	1	0.5	0.5	1	0	0	0	0	0	0	1	1	1	0.5	1	0.5	0	0	0	0	0
355	1	1	0.5	1	0.5	0.5	0.5	1	0	0	0	1	1	0.5	1	1	0.5	0.5	0.5	0.5	1	0	1	1	0.5	1	1	0	0	0	0	0	0
361	1	1	0.5	1	0.5	0.5	0.5	0.5	0	0	0	1	1	0.5	1	1	0	0	0	0	0	0	1	0.5	0.5	1	1	0	0	0	0	0	0
363	1	1	0.5	0.5	1	1	1	0	0	0	0	1	0.5	1	0.5	1	0.5	1	1	0	0	0	1	1	1	1	1	0.5	0.5	1	0.5	0	0
391	1	1	0.5	1	1	1	1	0	0	0	0	1	1	0.5	1	1	1	1	0	0	0	0	1	1	1	1	1	1	0	0	0	0	0
392	1	0.5	1	0.5	1	0	0	0	0	0	0	1	1	1	1	1	0.5	0.5	0	0	0	0	1	0.5	1	0.5	0.5	0.5	0	0	0	0	0
395	1	1	0.5	1	0.5	1	1	1	1	0	0	1	1	1	1	1	0.5	0.5	0.5	0	0	0	1	1	1	1	1	1	0.5	0	0	0	0
463	1	1	1	0.5	0	0	0	0	0	0	0	1	1	1	1	0	0	0	0	0	0	0	1	1	1	1	1	1	0.5	0.5	1	0	0
464	1	1	1	0.5	1	1	1	0	0	0	0	1	1	1	1	1	0.5	1	1	0	0	0	1	1	0.5	1	1	0.5	1	0.5	0	0	0
465	1	0.5	1	0.5	0.5	1	1	1	0	0	0	1	1	0.5	1	0	0	0	0	0	0	0	1	1	0.5	1	0.5	1	0	0	0	0	0
474	1	1	1	1	0.5	1	0.5	0.5	0	0	0	1	1	0.5	1	0.5	0.5	1	0	0	0	0	1	1	1	1	1	1	0.5	0	0	0	0
D43	1	1	1	0.5	0.5	1	0.5	0	0	0	0	1	1	0.5	1	1	0.5	1	1	1	0	0	1	1	0.5	1	1	0.5	0	0	0	0	0
D55	1	1	1	1	1	1	1	0	0	0	0	1	0.5	0.5	1	0.5	0.5	1	0	0	0	0	1	1	1	1	1	0	0	0	0	0	0

## Sheet: Figure 2
FOS
Slice	PrL: (+)/0.1mm²	IL: (+)/0.1mm²
No-task_Wt
135-1	5.2381	15.2381
135-2	6.19048	13.8095
135-3	5.2381	14.7619
148-1	6.66667	4.7619
148-2	7.14286	8.09524
148-3	4.7619	7.61905
223-1	13.8095	14.7619
223-2	8.57143	18.5714
223-3	7.61905	13.8095
233-1	6.66667	6.66667
233-2	10.9524	9.04762
233-3	7.14286	10.4762
No-task_Tg
136-1	9.04762	21.9048
136-2	6.19048	11.4286
136-3	7.14286	18.5714
220-1	10.9524	11.9048
220-2	7.61905	9.52381
220-3	10	12.381
229-1	9.04762	10.4762
229-2	4.28571	9.52381
229-3	7.14286	6.19048
232-1	4.7619	5.71429
232-2	4.28571	3.80952
232-3	5.2381	4.28571
Task_Wt
141-1	23.3333	16.1905
141-2	16.1905	17.1429
141-3	22.381	19.5238
145-1	9.52381	14.2857
145-2	15.7143	9.04762
145-3	7.61905	11.9048
228-1	19.5238	9.04762
228-2	16.1905	12.381
228-3	10	16.1905
T235-1	14.7619	8.57143
T235-2	20.4762	8.57143
T235-3	12.381	10
Task_Tg
133-1	18.5714	25.2381
133-2	19.5238	21.4286
133-3	12.381	19.0476
144-1	10	16.1905
144-2	10	10
144-3	13.8095	10.9524
146-1	11.9048	14.7619
146-2	11.9048	11.4286
146-3	10	13.3333
234-1	6.66667	8.57143
234-2	6.66667	5.71429
234-3	5.2381	5.2381

## Sheet: Figure 3
FOS+CaMKII
Slice	(+)/0.1mm²	Merge/0.1mm²
No-task_Wt
135-1-Prl	12.8571	9.04762
135-2-Prl	11.9048	9.04762
135-3-Prl	7.61905	5.2381
148-1-Prl	8.09524	6.66667
148-2-Prl	7.14286	4.28571
148-3-Prl	2.85714	1.90476
223-1-PrL	15.7143	10
223-2-PrL	13.3333	8.09524
223-3-PrL	14.7619	10.4762
233-1-PrL	8.57143	3.80952
233-2-PrL	8.09524	7.14286
233-3-PrL	11.4286	7.14286
363-1-PrL	9.04762	6.66667
363-2-PrL	7.14286	6.19048
363-3-PrL	10.4762	9.52381
No-task_Tg
136-1-PrL	6.66667	5.2381
136-2-PrL	11.4286	8.09524
136-3-PrL	8.09524	5.2381
220-1-PrL	13.3333	10.9524
220-2-PrL	4.28571	2.85714
220-3-PrL	3.80952	1.90476
229-1-PrL	5.2381	3.80952
229-2-PrL	9.04762	7.61905
229-3-PrL	5.71429	5.2381
232-1-PrL	12.381	7.14286
232-2-PrL	11.9048	9.04762
232-3-PrL	13.3333	9.04762
357-1-PrL	13.3333	9.52381
357-2-PrL	8.57143	4.7619
357-3-PrL	10.9524	6.66667
Task_Wt
141-1-PrL	17.1429	12.381
141-2-PrL	27.1429	22.381
141-3-PrL	28.0952	22.381
228-1-PrL	18.0952	13.8095
228-2-PrL	15.7143	10.4762
228-3-PrL	21.9048	16.1905
T235-1-PrL	22.8571	15.7143
T235-2-PrL	22.8571	16.1905
T235-3-PrL	10	6.19048
354-1-PrL	19.5238	16.6667
354-2-PrL	17.1429	14.2857
354-3-PrLf	18.0952	13.8095
Task_Tg
133-1-PrL	20.9524	20
133-2-PrL	15.2381	12.381
133-3-PrL	14.2857	11.4286
144-1-PrL	17.1429	11.4286
144-2-PrL	17.1429	10.4762
144-3-PrL	27.1429	16.1905
234-1-PrL	1.90476	1.90476
234-2-PrL	6.66667	6.19048
234-3-PrL	5.71429	3.33333
362-1-PrL	14.2857	12.8571
362-2-PrL	16.1905	11.9048
362-3-PrL	10.9524	10
FOS+GAD
Slice	Merge/0.1mm²
No-task_Wt
135-1-PrL	0.47619
135-2-PrL	0.952381
135-3-PrL	1.42857
148-1-PrL	1.42857
148-2-PrL	0.47619
148-3-PrL	0.47619
233-1-PrL	1.42857
233-2-PrL	0.47619
233-3-PrL	1.42857
No-task_Tg
220-1-PrL	1.42857
220-2-PrL	2.38095
220-3-PrL	1.42857
229-1-PrL	0.952381
229-2-PrL	0.952381
229-3-PrL	0.952381
232-1-PrL	1.42857
232-2-PrL	0.952381
232-3-PrL	0.952381
Task_Wt
141-1-PrL	0.952381
141-2-PrL	1.90476
141-3-PrL	0.952381
228-1-PrL	0.952381
228-2-PrL	2.38095
228-3-PrL	1.42857
T235-1-PrL	0.952381
T235-2-PrL	0.47619
T235-3-PrL	1.42857
Task_Tg
133-1-PrL	1.90476
133-2-PrL	3.33333
133-3-PrL	0.952381
144-1-PrL	0.47619
144-2-PrL	0.952381
144-3-PrL	0.47619
234-1-PrL	0
234-2-PrL	0.952381
234-3-PrL	0

## Sheet: Figure 4
Number of spikes
	Baseline							CNO
I(pA)	1	2	3	4	5	6	7	1	2	3	4	5	6	7
-60	0	0	0	0	0	0	0	0	0	0	0	0	0	0
-40	0	0	0	0	0	0	0	0	0	0	0	0	0	0
-20	0	0	0	0	0	0	0	0	0	0	0	0	0	0
0	0	0	0	0	0	0	0	0	0	0	0	0	0	0
20	0	0	0	0	0	0	0	0	0	0	0	0	0	0
40	0	0	0	0	0	2	0	0	0	0	0	0	0	0
60	0	0	0	0	0	6	0	0	0	0	0	0	0	0
80	0	0	0	0	2	10	0	0	0	0	0	0	0	0
100	0	0	0	0	6	12	0	0	0	0	0	0	0	0
120	0	0	2	0	8	14	0	0	0	0	0	0	0	0
140	2	2	2	2	10	18	4	0	0	0	0	0	0	0
160	6	4	2	2	14	20	8	0	0	0	0	0	0	0
180	8	6	2	6	16	22	10	0	0	0	2	2	0	4
200	10	8	4	8	16	24	12	0	0	0	4	4	0	4
220	12	10	6	10	18	28	16	0	0	0	8	8	0	4
240	14	12	8	12	20	30	18	0	2	0	10	10	0	12
260	14	14	10	12	22	32	20	0	2	0	10	12	0	12
280	16	16	10	14	22	34	20	0	4	0	12	14	2	14
300	16	16	12	16	26	36	24	0	6	0	14	16	2	18
Mem. C
	Cap. T-baseline				Cap. T-hM4Di
Num.	1	2	3	Average	1	2	3	Average
C190	7	7	7	7	4	8	6	6
C191	8	9	8	8.33333	4	3	2	3
C192	6	6	5	5.66667	5	6	2	4.33333
C214	6	6	6	6	3	5	7	5
C215	6	5	6	5.66667	4	3	4	3.66667
C218	7	6	7	6.66667	6	3	3	4
C232	7	5	8	6.66667	4	5	4	4.33333
Succeed-baseline
	Cap. T-1										Cap. T-2										Cap. T-3
Num.	1	2	3	4	5	6	7	8	9	10	1	2	3	4	5	6	7	8	9	10	1	2	3	4	5	6	7	8	9	10
C190	1	1	1	1	1	1	1	0	0	0	1	1	1	1	1	1	1	0	0	0	1	1	1	1	1	1	1	0	0	0
C191	1	1	1	1	1	1	1	1	0	0	1	1	1	1	1	1	1	1	1	0	1	1	1	1	1	1	1	1	0	0
C192	1	1	1	1	1	1	0	0	0	0	1	1	1	1	1	1	0	0	0	0	1	1	1	1	1	0	0	0	0	0
C214	1	1	1	1	1	1	0	0	0	0	1	1	1	1	1	1	0	0	0	0	1	1	1	1	1	1	0	0	0	0
C215	1	1	1	1	1	1	0	0	0	0	1	1	1	1	1	0	0	0	0	0	1	1	1	1	1	1	0	0	0	0
C218	1	1	1	1	1	1	1	0	0	0	1	1	1	1	1	1	0	0	0	0	1	1	1	1	1	1	1	0	0	0
C232	1	1	1	1	1	1	1	0	0	0	1	1	1	1	1	0	0	0	0	0	1	1	1	1	1	1	1	1	0	0
Succeed-hM4Di
	Cap. T-1									Cap. T-2									Cap. T-3
Num.	1	2	3	4	5	6	7	8	9	1	2	3	4	5	6	7	8	9	1	2	3	4	5	6	7	8	9
C190	1	1	1	1	0	0	0	0	0	1	1	1	1	1	1	1	1	0	1	1	1	1	1	1	0	0	0
C191	1	1	1	1	0	0	0	0	0	1	1	1	0	0	0	0	0	0	1	1	0	0	0	0	0	0	0
C192	1	1	1	1	1	0	0	0	0	1	1	1	1	1	1	0	0	0	1	1	0	0	0	0	0	0	0
C214	1	1	1	0	0	0	0	0	0	1	1	1	1	1	0	0	0	0	1	1	1	1	1	1	1	0	0
C215	1	1	1	1	0	0	0	0	0	1	1	1	0	0	0	0	0	0	1	1	1	1	0	0	0	0	0
C218	1	1	1	1	1	1	0	0	0	1	1	1	0	0	0	0	0	0	1	1	1	0	0	0	0	0	0
C232	1	1	1	1	0	0	0	0	0	1	1	1	1	1	0	0	0	0	1	1	1	1	0	0	0	0	0
Per. C-baseline
	Cap. T-1										Cap. T-2										Cap. T-3
Num.	1	2	3	4	5	6	7	8	9	10	1	2	3	4	5	6	7	8	9	10	1	2	3	4	5	6	7	8	9	10
C190	1	0.5	1	1	1	1	1	0	0	0	1	1	1	1	0.5	0.5	0.5	0	0	0	1	1	0.5	1	1	1	0.5	0	0	0
C191	1	1	1	1	1	0.5	0.5	1	0	0	1	1	1	1	0.5	1	1	0.5	1	0	1	1	1	1	0.5	1	0.5	1	0	0
C192	1	1	1	0.5	1	1	0	0	0	0	1	1	0.5	0.5	0.5	0.5	0	0	0	0	1	1	1	1	0.5	0	0	0	0	0
C214	1	1	1	1	0.5	1	0	0	0	0	1	1	1	1	1	0.5	0	0	0	0	1	1	1	1	1	0.5	0	0	0	0
C215	1	1	0.5	1	1	1	0	0	0	0	1	1	0.5	1	0.5	0	0	0	0	0	1	0.5	1	0.5	1	1	0	0	0	0
C218	1	0.5	0.5	1	0.5	1	1	0	0	0	1	1	1	1	0.5	1	0	0	0	0	1	1	1	1	1	0.5	0.5	0	0	0
C232	1	0.5	0.5	1	0.5	1	1	0	0	0	1	1	1	1	1	0	0	0	0	0	1	1	1	1	0.5	1	0.5	0.5	0	0
Per. C-hM4Di
	Cap. T-1									Cap. T-2									Cap. T-3
Num.	1	2	3	4	5	6	7	8	9	1	2	3	4	5	6	7	8	9	1	2	3	4	5	6	7	8	9
C190	1	1	1	1	0	0	0	0	0	1	1	1	0.5	0.5	1	0.5	1	0	1	1	1	0.5	1	1	0	0	0
C191	1	0.5	1	1	0	0	0	0	0	1	1	0.5	0	0	0	0	0	0	1	1	0	0	0	0	0	0	0
C192	1	1	0.5	1	1	0	0	0	0	1	1	1	0.5	1	1	0	0	0	1	1	0	0	0	0	0	0	0
C214	1	1	1	0	0	0	0	0	0	1	1	0.5	0.5	0.5	0	0	0	0	1	1	0.5	0.5	0.5	0.5	1	0	0
C215	1	0.5	0.5	0.5	0	0	0	0	0	1	0.5	0.5	0	0	0	0	0	0	0.5	1	0.5	1	0	0	0	0	0
C218	1	1	1	1	0.5	1	0	0	0	1	0.5	1	0	0	0	0	0	0	1	1	1	0	0	0	0	0	0
C232	1	1	1	1	0	0	0	0	0	1	1	1	0.5	0.5	0	0	0	0	1	0.5	1	0.5	0	0	0	0	0
Mem. C
	Cap. T-mCherry
Num.	1	2	3	Average
W1	5	6	6	5.66667
W2	6	7	5	6
W3	6	8	8	7.33333
W4	6	6	9	7
W6	6	7	5	6
Succeed-mCherry
	Cap. T-1										Cap. T-2										Cap. T-3
Num.	1	2	3	4	5	6	7	8	9	10	1	2	3	4	5	6	7	8	9	10	1	2	3	4	5	6	7	8	9	10
W1	1	1	1	1	1	0	0	0	0	0	1	1	1	1	1	1	0	0	0	0	1	1	1	1	1	1	0	0	0	0
W2	1	1	1	1	1	1	0	0	0	0	1	1	1	1	1	1	1	0	0	0	1	1	1	1	1	0	0	0	0	0
W3	1	1	1	1	1	1	0	0	0	0	1	1	1	1	1	1	1	1	0	0	1	1	1	1	1	1	1	1	0	0
W4	1	1	1	1	1	1	0	0	0	0	1	1	1	1	1	1	0	0	0	0	1	1	1	1	1	1	1	1	1	0
W6	1	1	1	1	1	1	0	0	0	0	1	1	1	1	1	1	1	0	0	0	1	1	1	1	1	0	0	0	0	0
Per. C-mCherry
	Cap. T-1										Cap. T-2										Cap. T-3
Num.	1	2	3	4	5	6	7	8	9	10	1	2	3	4	5	6	7	8	9	10	1	2	3	4	5	6	7	8	9	10
W1	1	0.5	1	0.5	0.5	0	0	0	0	0	1	1	1	1	1	0.5	0	0	0	0	1	0.5	0.5	0.5	1	1	0	0	0	0
W2	1	1	1	1	1	1	0	0	0	0	1	1	1	1	1	1	1	0	0	0	1	0.5	1	1	0.5	0	0	0	0	0
W3	1	1	1	0.5	1	1	0	0	0	0	1	0.5	0.5	1	0.5	1	1	0.5	0	0	1	1	1	1	0.5	1	0.5	1	0	0
W4	1	1	1	1	0.5	1	0	0	0	0	1	1	1	1	0.5	1	0	0	0	0	1	1	1	0.5	1	1	1	0.5	1	0
W6	1	1	1	0.5	1	1	0	0	0	0	1	0.5	1	0.5	1	1	1	0	0	0	1	0.5	1	1	0.5	0	0	0	0	0

## Sheet: Figure 5
Number of spikes
	Baseline								CNO
I(pA)	1	2	3	4	5	6	7	8	1	2	3	4	5	6	7	8
-60	0	0	0	0	0	0	0	0	0	0	0	0	0	0	0	0
-40	0	0	0	0	0	0	0	0	0	0	0	0	0	0	0	0
-20	0	0	0	0	0	0	0	0	0	0	0	0	0	0	0	0
0	0	0	0	0	0	0	0	0	0	0	0	0	0	0	0	1
20	0	0	1	3	0	0	0	0	0	0	4	4	0	0	0	4
40	0	0	3	6	0	0	0	0	0	0	7	6	2	0	0	7
60	0	0	5	8	1	0	0	0	0	0	9	9	4	0	0	10
80	2	0	8	10	2	0	0	3	1	0	12	11	5	0	0	12
100	3	0	10	13	3	0	3	6	3	1	13	13	6	0	2	14
120	5	0	12	14	4	3	4	8	5	3	16	16	9	1	3	16
140	6	2	14	17	5	5	6	10	7	6	17	18	9	4	4	18
160	8	2	15	18	6	7	5	12	8	6	18	20	11	6	5	20
180	9	3	16	20	7	8	6	14	10	7	19	21	12	8	6	21
200	10	5	17	22	9	10	6	16	11	9	20	23	13	9	7	22
220	11	7	18	23	9	12	7	18	13	10	22	25	15	12	7	23
240	13	8	20	24	10	14	7	19	14	12	22	26	16	13	8	24
260	14	10	20	25	11	15	8	20	15	13	23	27	17	15	9	24
280	15	11	21	26	12	18	9	21	16	14	24	28	18	17	10	25
300	16	13	22	27	14	19	10	22	17	16	24	29	19	19	11	26
Mem. C
	Cap. T-baseline				Cap. T-hM4Di
Num.	1	2	3	Average	1	2	3	Average
C213	4	7	5	5.33333	4	6	6	5.33333
C217	3	4	7	4.66667	8	8	7	7.66667
C219	3	3	6	4	6	4	5	5
C220	5	8	6	6.33333	7	8	10	8.33333
C229	7	3	6	5.33333	9	7	7	7.66667
C230	6	4	6	5.33333	9	7	6	7.33333
Succeed-baseline
	Cap. T-1									Cap. T-2									Cap. T-3
Num.	1	2	3	4	5	6	7	8	9	1	2	3	4	5	6	7	8	9	1	2	3	4	5	6	7	8	9
C213	1	1	1	1	0	0	0	0	0	1	1	1	1	1	1	1	0	0	1	1	1	1	1	0	0	0	0
C217	1	1	1	0	0	0	0	0	0	1	1	1	1	0	0	0	0	0	1	1	1	1	1	1	1	0	0
C219	1	1	1	0	0	0	0	0	0	1	1	1	0	0	0	0	0	0	1	1	1	1	1	1	0	0	0
C220	1	1	1	1	1	0	0	0	0	1	1	1	1	1	1	1	1	0	1	1	1	1	1	1	0	0	0
C229	1	1	1	1	1	1	1	0	0	1	1	1	0	0	0	0	0	0	1	1	1	1	1	1	0	0	0
C230	1	1	1	1	1	1	0	0	0	1	1	1	1	0	0	0	0	0	1	1	1	1	1	1	0	0	0
Succeed-hM3Dq
	Cap. T-1											Cap. T-2											Cap. T-3
Num.	1	2	3	4	5	6	7	8	9	10	11	1	2	3	4	5	6	7	8	9	10	11	1	2	3	4	5	6	7	8	9	10	11
C213	1	1	1	1	0	0	0	0	0	0	0	1	1	1	1	1	1	0	0	0	0	0	1	1	1	1	1	1	0	0	0	0	0
C217	1	1	1	1	1	1	1	1	0	0	0	1	1	1	1	1	1	1	1	0	0	0	1	1	1	1	1	1	1	0	0	0	0
C219	1	1	1	1	1	1	0	0	0	0	0	1	1	1	1	0	0	0	0	0	0	0	1	1	1	1	1	0	0	0	0	0	0
C220	1	1	1	1	1	1	1	0	0	0	0	1	1	1	1	1	1	1	1	0	0	0	1	1	1	1	1	1	1	1	1	1	0
C229	1	1	1	1	1	1	1	1	1	0	0	1	1	1	1	1	1	1	0	0	0	0	1	1	1	1	1	1	1	0	0	0	0
C230	1	1	1	1	1	1	1	1	1	0	0	1	1	1	1	1	1	1	0	0	0	0	1	1	1	1	1	1	0	0	0	0	0
Per. C-baseline
	Cap. T-1									Cap. T-2									Cap. T-3
Num.	1	2	3	4	5	6	7	8	9	1	2	3	4	5	6	7	8	9	1	2	3	4	5	6	7	8	9
C213	1	1	0.5	1	0	0	0	0	0	1	0.5	1	0.5	1	1	1	0	0	1	0.5	1	1	0.5	0	0	0	0
C217	1	1	1	0	0	0	0	0	0	1	1	0.5	0.5	0	0	0	0	0	1	1	0.5	1	1	1	0.5	0	0
C219	1	1	0.5	0	0	0	0	0	0	1	0.5	1	0	0	0	0	0	0	1	1	0.5	0.5	1	0.5	0	0	0
C220	1	0.5	1	1	0.5	0	0	0	0	1	1	1	0.5	0.5	0.5	1	0.5	0	1	1	1	0.5	1	0.5	0	0	0
C229	1	1	1	0.5	1	1	1	0	0	1	1	1	0	0	0	0	0	0	1	1	0.5	0.5	1	1	0	0	0
C230	1	1	1	1	0.5	1	0	0	0	1	1	1	0.5	0	0	0	0	0	1	1	1	1	0.5	1	0	0	0
Per. C-hM3Dq
	Cap. T-1											Cap. T-2											Cap. T-3
Num.	1	2	3	4	5	6	7	8	9	10	11	1	2	3	4	5	6	7	8	9	10	11	1	2	3	4	5	6	7	8	9	10	11
C213	1	1	1	1	0	0	0	0	0	0	0	1	1	1	1	1	1	0	0	0	0	0	1	1	1	1	1	1	0	0	0	0	0
C217	1	1	1	1	0.5	0.5	1	1	0	0	0	1	1	1	1	1	1	1	1	0	0	0	1	1	1	1	1	0.5	1	0	0	0	0
C219	1	0.5	1	1	1	1	0	0	0	0	0	1	1	0.5	1	0	0	0	0	0	0	0	1	1	1	1	1	0	0	0	0	0	0
C220	1	1	1	1	0.5	1	0.5	0	0	0	0	1	1	1	0.5	1	1	1	0.5	0	0	0	1	1	1	1	1	1	1	0.5	1	0.5	0
C229	1	1	1	1	1	1	0.5	1	1	0	0	1	1	1	1	1	1	0.5	0	0	0	0	1	0.5	1	0.5	1	1	1	0	0	0	0
C230	1	1	1	1	1	1	1	0.5	1	0	0	1	1	1	0.5	0.5	1	0.5	0	0	0	0	1	1	1	1	0.5	0.5	0	0	0	0	0
Mem. C
	Cap. T-mCherry
Num.	1	2	3	Average
T5	6	5	6	5.66667
T8	2	2	2	2
T24	2	6	8	5.33333
T25	4	3	4	3.66667
T33	6	4	6	5.33333
Succeed-mCherry
	Cap. T-1									Cap. T-2									Cap. T-3
Num.	1	2	3	4	5	6	7	8	9	1	2	3	4	5	6	7	8	9	1	2	3	4	5	6	7	8	9
T5	1	1	1	1	1	1	0	0	0	1	1	1	1	1	0	0	0	0	1	1	1	1	1	1	0	0	0
T8	1	1	0	0	0	0	0	0	0	1	1	0	0	0	0	0	0	0	1	1	0	0	0	0	0	0	0
T24	1	1	0	0	0	0	0	0	0	1	1	1	1	1	1	0	0	0	1	1	1	1	1	1	1	1	0
T25	1	1	1	1	0	0	0	0	0	1	1	1	0	0	0	0	0	0	1	1	1	1	0	0	0	0	0
T33	1	1	1	1	1	1	0	0	0	1	1	1	1	0	0	0	0	0	1	1	1	1	1	1	0	0	0
Per. C-mCherry
	Cap. T-1									Cap. T-2									Cap. T-3
Num.	1	2	3	4	5	6	7	8	9	1	2	3	4	5	6	7	8	9	1	2	3	4	5	6	7	8	9
T5	1	1	1	1	0.5	1	0	0	0	1	1	1	1	1	0	0	0	0	1	1	1	1	1	0.5	0	0	0
T8	0.5	1	0	0	0	0	0	0	0	1	1	0	0	0	0	0	0	0	1	1	0	0	0	0	0	0	0
T24	0.5	0.5	0	0	0	0	0	0	0	1	1	1	0.5	0.5	0.5	0	0	0	1	1	1	0.5	0.5	1	1	1	0
T25	1	1	1	1	0	0	0	0	0	1	1	0.5	0	0	0	0	0	0	1	1	0.5	0.5	0	0	0	0	0
T33	0.5	1	1	1	0.5	1	0	0	0	1	1	1	0.5	0	0	0	0	0	0.5	0.5	1	0.5	0.5	0.5	0	0	0
